# Supplementary material for: Optimization of α-Fe2O3 Nanopillars Diameters for Photoelectrochemical Enhancement of α-Fe2O3-TiO2 Heterojunction
Source: Nanomaterials (Basel). 2021 Aug 7;11(8):2019. doi: 10.3390/nano11082019 (PMC8399771; doi:10.3390/nano11082019)
Supplement: Supplementary file 1 [file nanomaterials-11-02019-s001.zip]

Archive with 1 entries (1 files):
- nanomaterials-1310777-Supplementary Materials.pdf
